# Supplementary material for: Signatures of Discriminative Copy Number Aberrations in 31 Cancer Subtypes
Source: Front Genet. 2021 May 13;12:654887. doi: 10.3389/fgene.2021.654887 (PMC8155688; doi:10.3389/fgene.2021.654887)
Supplement: Supplementary file 3 [file Data_Sheet_3.ZIP]

Archive with 213 entries (171 files):
- signatures/
- signatures/Skin/
- signatures/Prostate/
- signatures/.DS_Store
- __MACOSX/signatures/._.DS_Store
- signatures/Lung/
- signatures/Breast/
- signatures/Kidney/
- signatures/Colon/
- signatures/Cerebellum/
- signatures/Stomach/
- signatures/Brain/
- signatures/Liver/
- signatures/Ovary/
- signatures/Skin/.DS_Store
- __MACOSX/signatures/Skin/._.DS_Store
- signatures/Skin/Melanoma/
- signatures/Prostate/.DS_Store
- __MACOSX/signatures/Prostate/._.DS_Store
- signatures/Prostate/Adenocarcinoma/
- signatures/Lung/Carcinoma/
- signatures/Lung/Non-small cell carcinoma/
- signatures/Lung/.DS_Store
- __MACOSX/signatures/Lung/._.DS_Store
- signatures/Lung/Adenocarcinoma/
- signatures/Lung/Small cell carcinoma/
- signatures/Lung/Squamous cell carcinoma/
- signatures/Breast/Infiltrating duct carcinoma/
- signatures/Breast/.DS_Store
- __MACOSX/signatures/Breast/._.DS_Store
- signatures/Breast/Intraductal carcinoma/
- signatures/Breast/Lobular carcinoma/
- signatures/Kidney/.DS_Store
- __MACOSX/signatures/Kidney/._.DS_Store
- signatures/Kidney/Renal cell carcinoma/
- signatures/Kidney/Clear cell adenocarcinoma/
- signatures/Colon/Adenoma/
- signatures/Colon/.DS_Store
- __MACOSX/signatures/Colon/._.DS_Store
- signatures/Colon/Adenocarcinoma/
- signatures/Colon/Adenocarcinoma intestinal type/
- signatures/Colon/Mucinous adenocarcinoma/
- signatures/Cerebellum/.DS_Store
- __MACOSX/signatures/Cerebellum/._.DS_Store
- signatures/Cerebellum/Medulloblastoma/
- signatures/Stomach/.DS_Store
- __MACOSX/signatures/Stomach/._.DS_Store
- signatures/Stomach/Gastrointestinal stromal sarcoma/
- signatures/Stomach/Adenocarcinoma/
- signatures/Stomach/Carcinoma diffuse type/
- signatures/Stomach/Adenocarcinoma intestinal type/
- signatures/Stomach/Tubular adenocarcinoma/
- signatures/Brain/.DS_Store
- __MACOSX/signatures/Brain/._.DS_Store
- signatures/Brain/Astrocytoma/
- signatures/Brain/Glioma/
- signatures/Brain/Oligodendroglioma/
- signatures/Brain/Mixed glioma/
- signatures/Liver/.DS_Store
- __MACOSX/signatures/Liver/._.DS_Store
- signatures/Liver/Hepatocellular carcinoma/
- signatures/Ovary/Carcinoma/
- signatures/Ovary/.DS_Store
- __MACOSX/signatures/Ovary/._.DS_Store
- signatures/Ovary/Adenocarcinoma/
- signatures/Ovary/Mucinous cystadenoma/
- signatures/Skin/Melanoma/.DS_Store
- __MACOSX/signatures/Skin/Melanoma/._.DS_Store
- signatures/Skin/Melanoma/skin_Melanoma_amp_genes.tsv
- signatures/Skin/Melanoma/skin_Melanoma_del_genes.tsv
- signatures/Skin/Melanoma/sigGenes_full.pdf
- signatures/Prostate/Adenocarcinoma/prostate_Adenocarcinoma_del_genes.tsv
- signatures/Prostate/Adenocarcinoma/.DS_Store
- __MACOSX/signatures/Prostate/Adenocarcinoma/._.DS_Store
- signatures/Prostate/Adenocarcinoma/prostate_Adenocarcinoma_amp_genes.tsv
- signatures/Prostate/Adenocarcinoma/sigGenes_full.pdf
- signatures/Lung/Carcinoma/.DS_Store
- __MACOSX/signatures/Lung/Carcinoma/._.DS_Store
- signatures/Lung/Carcinoma/lung_Carcinoma_amp_genes.tsv
- signatures/Lung/Carcinoma/lung_Carcinoma_del_genes.tsv
- signatures/Lung/Carcinoma/sigGenes_full.pdf
- signatures/Lung/Non-small cell carcinoma/.DS_Store
- __MACOSX/signatures/Lung/Non-small cell carcinoma/._.DS_Store
- signatures/Lung/Non-small cell carcinoma/lung_Non-small cell carcinoma_amp_genes.tsv
- signatures/Lung/Non-small cell carcinoma/lung_Non-small cell carcinoma_del_genes.tsv
- signatures/Lung/Adenocarcinoma/lung_Adenocarcinoma_del_genes.tsv
- signatures/Lung/Adenocarcinoma/.DS_Store
- __MACOSX/signatures/Lung/Adenocarcinoma/._.DS_Store
- signatures/Lung/Adenocarcinoma/lung_Adenocarcinoma_amp_genes.tsv
- signatures/Lung/Adenocarcinoma/sigGenes_full.pdf
- signatures/Lung/Small cell carcinoma/.DS_Store
- __MACOSX/signatures/Lung/Small cell carcinoma/._.DS_Store
- signatures/Lung/Small cell carcinoma/lung_Small cell carcinoma_del_genes.tsv
- signatures/Lung/Small cell carcinoma/lung_Small cell carcinoma_amp_genes.tsv
- signatures/Lung/Small cell carcinoma/sigGenes_full.pdf
- signatures/Lung/Squamous cell carcinoma/.DS_Store
- __MACOSX/signatures/Lung/Squamous cell carcinoma/._.DS_Store
- signatures/Lung/Squamous cell carcinoma/lung_Squamous cell carcinoma_amp_genes.tsv
- signatures/Lung/Squamous cell carcinoma/sigGenes_full.pdf
- signatures/Lung/Squamous cell carcinoma/lung_Squamous cell carcinoma_del_genes.tsv
- signatures/Breast/Infiltrating duct carcinoma/breast_Infiltrating duct carcinoma_amp_genes.tsv
- signatures/Breast/Infiltrating duct carcinoma/.DS_Store
- __MACOSX/signatures/Breast/Infiltrating duct carcinoma/._.DS_Store
- signatures/Breast/Infiltrating duct carcinoma/breast_Infiltrating duct carcinoma_del_genes.tsv
- signatures/Breast/Infiltrating duct carcinoma/sigGenes_full.pdf
- signatures/Breast/Intraductal carcinoma/breast_Intraductal carcinoma_del_genes.tsv
- signatures/Breast/Intraductal carcinoma/.DS_Store
- __MACOSX/signatures/Breast/Intraductal carcinoma/._.DS_Store
- signatures/Breast/Intraductal carcinoma/breast_Intraductal carcinoma_amp_genes.tsv
- signatures/Breast/Intraductal carcinoma/sigGenes_full.pdf
- signatures/Breast/Lobular carcinoma/.DS_Store
- __MACOSX/signatures/Breast/Lobular carcinoma/._.DS_Store
- signatures/Breast/Lobular carcinoma/breast_Lobular carcinoma_amp_genes.tsv
- signatures/Breast/Lobular carcinoma/breast_Lobular carcinoma_del_genes.tsv
- signatures/Breast/Lobular carcinoma/sigGenes_full.pdf
- signatures/Kidney/Renal cell carcinoma/.DS_Store
- __MACOSX/signatures/Kidney/Renal cell carcinoma/._.DS_Store
- signatures/Kidney/Renal cell carcinoma/kidney_Renal cell carcinoma_del_genes.tsv
- signatures/Kidney/Renal cell carcinoma/sigGenes_full.pdf
- signatures/Kidney/Renal cell carcinoma/kidney_Renal cell carcinoma_amp_genes.tsv
- signatures/Kidney/Clear cell adenocarcinoma/kidney_Clear cell adenocarcinoma_amp_genes.tsv
- signatures/Kidney/Clear cell adenocarcinoma/.DS_Store
- __MACOSX/signatures/Kidney/Clear cell adenocarcinoma/._.DS_Store
- signatures/Kidney/Clear cell adenocarcinoma/kidney_Clear cell adenocarcinoma_del_genes.tsv
- signatures/Kidney/Clear cell adenocarcinoma/sigGenes_full.pdf
- signatures/Colon/Adenoma/.DS_Store
- __MACOSX/signatures/Colon/Adenoma/._.DS_Store
- signatures/Colon/Adenoma/colon_Adenoma_amp_genes.tsv
- signatures/Colon/Adenoma/colon_Adenoma_del_genes.tsv
- signatures/Colon/Adenoma/sigGenes_full.pdf
- signatures/Colon/Adenocarcinoma/colon_Adenocarcinoma_amp_genes.tsv
- signatures/Colon/Adenocarcinoma/.DS_Store
- __MACOSX/signatures/Colon/Adenocarcinoma/._.DS_Store
- signatures/Colon/Adenocarcinoma/colon_Adenocarcinoma_del_genes.tsv
- signatures/Colon/Adenocarcinoma/sigGenes_full.pdf
- signatures/Colon/Adenocarcinoma intestinal type/.DS_Store
- __MACOSX/signatures/Colon/Adenocarcinoma intestinal type/._.DS_Store
- signatures/Colon/Adenocarcinoma intestinal type/colon_Adenocarcinoma intestinal type_del_genes.tsv
- signatures/Colon/Adenocarcinoma intestinal type/colon_Adenocarcinoma intestinal type_amp_genes.tsv
- signatures/Colon/Adenocarcinoma intestinal type/sigGenes_full.pdf
- signatures/Colon/Mucinous adenocarcinoma/colon_Mucinous adenocarcinoma_del_genes.tsv
- signatures/Colon/Mucinous adenocarcinoma/.DS_Store
- __MACOSX/signatures/Colon/Mucinous adenocarcinoma/._.DS_Store
- signatures/Colon/Mucinous adenocarcinoma/colon_Mucinous adenocarcinoma_amp_genes.tsv
- signatures/Colon/Mucinous adenocarcinoma/sigGenes_full.pdf
- signatures/Cerebellum/Medulloblastoma/.DS_Store
- __MACOSX/signatures/Cerebellum/Medulloblastoma/._.DS_Store
- signatures/Cerebellum/Medulloblastoma/cerebellum_Medulloblastoma_amp_genes.tsv
- signatures/Cerebellum/Medulloblastoma/cerebellum_Medulloblastoma_del_genes.tsv
- signatures/Cerebellum/Medulloblastoma/sigGenes_full.pdf
- signatures/Stomach/Gastrointestinal stromal sarcoma/stomach_Gastrointestinal stromal sarcoma_amp_genes.tsv
- signatures/Stomach/Gastrointestinal stromal sarcoma/.DS_Store
- __MACOSX/signatures/Stomach/Gastrointestinal stromal sarcoma/._.DS_Store
- signatures/Stomach/Gastrointestinal stromal sarcoma/stomach_Gastrointestinal stromal sarcoma_del_genes.tsv
- signatures/Stomach/Gastrointestinal stromal sarcoma/sigGenes_full.pdf
- signatures/Stomach/Adenocarcinoma/stomach_Adenocarcinoma_del_genes.tsv
- signatures/Stomach/Adenocarcinoma/.DS_Store
- __MACOSX/signatures/Stomach/Adenocarcinoma/._.DS_Store
- signatures/Stomach/Adenocarcinoma/sigGenes.pdf
- signatures/Stomach/Adenocarcinoma/stomach_Adenocarcinoma_amp_genes.tsv
- signatures/Stomach/Carcinoma diffuse type/stomach_Carcinoma diffuse type_amp_genes.tsv
- signatures/Stomach/Carcinoma diffuse type/.DS_Store
- __MACOSX/signatures/Stomach/Carcinoma diffuse type/._.DS_Store
- signatures/Stomach/Carcinoma diffuse type/stomach_Carcinoma diffuse type_del_genes.tsv
- signatures/Stomach/Carcinoma diffuse type/sigGenes_full.pdf
- signatures/Stomach/Adenocarcinoma intestinal type/stomach_Adenocarcinoma intestinal type_del_genes.tsv
- signatures/Stomach/Adenocarcinoma intestinal type/.DS_Store
- __MACOSX/signatures/Stomach/Adenocarcinoma intestinal type/._.DS_Store
- signatures/Stomach/Adenocarcinoma intestinal type/stomach_Adenocarcinoma intestinal type_amp_genes.tsv
- signatures/Stomach/Adenocarcinoma intestinal type/sigGenes_full.pdf
- signatures/Stomach/Tubular adenocarcinoma/stomach_Tubular adenocarcinoma_del_genes.tsv
- signatures/Stomach/Tubular adenocarcinoma/sigGenes_full.pdf
- signatures/Stomach/Tubular adenocarcinoma/stomach_Tubular adenocarcinoma_amp_genes.tsv
- signatures/Brain/Astrocytoma/.DS_Store
- __MACOSX/signatures/Brain/Astrocytoma/._.DS_Store
- signatures/Brain/Astrocytoma/brain_Astrocytoma_del_genes.tsv
- signatures/Brain/Astrocytoma/sigGenes_full.pdf
- signatures/Brain/Astrocytoma/brain_Astrocytoma_amp_genes.tsv
- signatures/Brain/Glioma/.DS_Store
- __MACOSX/signatures/Brain/Glioma/._.DS_Store
- signatures/Brain/Glioma/brain_Glioma_del_genes.tsv
- signatures/Brain/Glioma/brain_Glioma_amp_genes.tsv
- signatures/Brain/Glioma/sigGenes_full.pdf
- signatures/Brain/Oligodendroglioma/.DS_Store
- __MACOSX/signatures/Brain/Oligodendroglioma/._.DS_Store
- signatures/Brain/Oligodendroglioma/brain_Oligodendroglioma_del_genes.tsv
- signatures/Brain/Oligodendroglioma/brain_Oligodendroglioma_amp_genes.tsv
- signatures/Brain/Oligodendroglioma/sigGenes_full.pdf
- signatures/Brain/Mixed glioma/brain_Mixed glioma_del_genes.tsv
- signatures/Brain/Mixed glioma/.DS_Store
- __MACOSX/signatures/Brain/Mixed glioma/._.DS_Store
- signatures/Brain/Mixed glioma/brain_Mixed glioma_amp_genes.tsv
- signatures/Brain/Mixed glioma/sigGenes_full.pdf
- signatures/Liver/Hepatocellular carcinoma/.DS_Store
- __MACOSX/signatures/Liver/Hepatocellular carcinoma/._.DS_Store
- signatures/Liver/Hepatocellular carcinoma/liver_Hepatocellular carcinoma_amp_genes.tsv
- signatures/Liver/Hepatocellular carcinoma/liver_Hepatocellular carcinoma_del_genes.tsv
- signatures/Liver/Hepatocellular carcinoma/sigGenes_full.pdf
- signatures/Ovary/Carcinoma/.DS_Store
- __MACOSX/signatures/Ovary/Carcinoma/._.DS_Store
- signatures/Ovary/Carcinoma/ovary_Carcinoma_del_genes.tsv
- signatures/Ovary/Carcinoma/sigGenes_full.pdf
- signatures/Ovary/Carcinoma/ovary_Carcinoma_amp_genes.tsv
- signatures/Ovary/Adenocarcinoma/.DS_Store
- __MACOSX/signatures/Ovary/Adenocarcinoma/._.DS_Store
- signatures/Ovary/Adenocarcinoma/ovary_Adenocarcinoma_del_genes.tsv
- signatures/Ovary/Adenocarcinoma/sigGenes_full.pdf
- signatures/Ovary/Adenocarcinoma/ovary_Adenocarcinoma_amp_genes.tsv
- signatures/Ovary/Mucinous cystadenoma/ovary_Mucinous cystadenoma_del_genes.tsv
- signatures/Ovary/Mucinous cystadenoma/.DS_Store
- __MACOSX/signatures/Ovary/Mucinous cystadenoma/._.DS_Store
- signatures/Ovary/Mucinous cystadenoma/ovary_Mucinous cystadenoma_amp_genes.tsv
- signatures/Ovary/Mucinous cystadenoma/sigGenes_full.pdf
